# Supplementary material for: Risk contagion of COVID-19 to oil prices: A Markov switching GARCH and PCA approach
Source: PLoS One. 2024 Dec 5;19(12):e0312718. doi: 10.1371/journal.pone.0312718 (PMC11620598; doi:10.1371/journal.pone.0312718)
Supplement: S1 Table — The details about the macroeconomic variables indexes used in the paper. (ZIP) [file pone.0312718.s001.zip › S1_Table.tex]

% Template for PLoS
% Version 3.6 Aug 2022
%
% % % % % % % % % % % % % % % % % % % % % %
%
% -- IMPORTANT NOTE
%
% This template contains comments intended 
% to minimize problems and delays during our production 
% process. Please follow the template instructions
% whenever possible.
%
% % % % % % % % % % % % % % % % % % % % % % % 
%
% Once your paper is accepted for publication, 
% PLEASE REMOVE ALL TRACKED CHANGES in this file 
% and leave only the final text of your manuscript. 
% PLOS recommends the use of latexdiff to track changes during review, as this will help to maintain a clean tex file.
% Visit https://www.ctan.org/pkg/latexdiff?lang=en for info or contact us at latex@plos.org.
%
%
% There are no restrictions on package use within the LaTeX files except that no packages listed in the template may be deleted.
%
% Please do not include colors or graphics in the text.
%
% The manuscript LaTeX source should be contained within a single file (do not use \input, \externaldocument, or similar commands).
%
% % % % % % % % % % % % % % % % % % % % % % %
%
% -- FIGURES AND TABLES
%
% Please include tables/figure captions directly after the paragraph where they are first cited in the text.
%
% DO NOT INCLUDE GRAPHICS IN YOUR MANUSCRIPT
% - Figures should be uploaded separately from your manuscript file. 
% - Figures generated using LaTeX should be extracted and removed from the PDF before submission. 
% - Figures containing multiple panels/subfigures must be combined into one image file before submission.
% For figure citations, please use "Fig" instead of "Figure".
% See http://journals.plos.org/plosone/s/figures for PLOS figure guidelines.
%
% Tables should be cell-based and may not contain:
% - spacing/line breaks within cells to alter layout or alignment
% - do not nest tabular environments (no tabular environments within tabular environments)
% - no graphics or colored text (cell background color/shading OK)
% See http://journals.plos.org/plosone/s/tables for table guidelines.
%
% For tables that exceed the width of the text column, use the adjustwidth environment as illustrated in the example table in text below.
%
% % % % % % % % % % % % % % % % % % % % % % % %
%
% -- EQUATIONS, MATH SYMBOLS, SUBSCRIPTS, AND SUPERSCRIPTS
%
% IMPORTANT
% Below are a few tips to help format your equations and other special characters according to our specifications. For more tips to help reduce the possibility of formatting errors during conversion, please see our LaTeX guidelines at http://journals.plos.org/plosone/s/latex
%
% For inline equations, please be sure to include all portions of an equation in the math environment.  For example, x$^2$ is incorrect; this should be formatted as $x^2$ (or $\mathrm{x}^2$ if the romanized font is desired).
%
% Do not include text that is not math in the math environment. For example, CO2 should be written as CO\textsubscript{2} instead of CO$_2$.
%
% Please add line breaks to long display equations when possible in order to fit size of the column. 
%
% For inline equations, please do not include punctuation (commas, etc) within the math environment unless this is part of the equation.
%
% When adding superscript or subscripts outside of brackets/braces, please group using {}.  For example, change "[U(D,E,\gamma)]^2" to "{[U(D,E,\gamma)]}^2". 
%
% Do not use \cal for caligraphic font.  Instead, use \mathcal{}
%
% % % % % % % % % % % % % % % % % % % % % % % % 
%
% Please contact latex@plos.org with any questions.
%
% % % % % % % % % % % % % % % % % % % % % % % %

\documentclass[10pt,letterpaper]{article}
\usepackage[top=0.85in,left=2.75in,footskip=0.75in]{geometry}

% amsmath and amssymb packages, useful for mathematical formulas and symbols
\usepackage{amsmath,amssymb}

% Use adjustwidth environment to exceed column width (see example table in text)
\usepackage{changepage}

% textcomp package and marvosym package for additional characters
\usepackage{textcomp,marvosym}

% cite package, to clean up citations in the main text. Do not remove.
\usepackage{cite}

% Use nameref to cite supporting information files (see Supporting Information section for more info)
\usepackage{nameref,hyperref}

% line numbers
\usepackage[right]{lineno}

% ligatures disabled
\usepackage[nopatch=eqnum]{microtype}
\DisableLigatures[f]{encoding = *, family = * }

% color can be used to apply background shading to table cells only
\usepackage[table]{xcolor}

% array package and thick rules for tables
\usepackage{array}

% create "+" rule type for thick vertical lines
\newcolumntype{+}{!{\vrule width 2pt}}

% create \thickcline for thick horizontal lines of variable length
\newlength\savedwidth
\newcommand\thickcline[1]{%
  \noalign{\global\savedwidth\arrayrulewidth\global\arrayrulewidth 2pt}%
  \cline{#1}%
  \noalign{\vskip\arrayrulewidth}%
  \noalign{\global\arrayrulewidth\savedwidth}%
}

% \thickhline command for thick horizontal lines that span the table
\newcommand\thickhline{\noalign{\global\savedwidth\arrayrulewidth\global\arrayrulewidth 2pt}%
\hline
\noalign{\global\arrayrulewidth\savedwidth}}


% Remove comment for double spacing
%\usepackage{setspace} 
%\doublespacing

% Text layout
\raggedright
\setlength{\parindent}{0.5cm}
\textwidth 5.25in 
\textheight 8.75in

% Bold the 'Figure #' in the caption and separate it from the title/caption with a period
% Captions will be left justified
\usepackage[aboveskip=1pt,labelfont=bf,labelsep=period,justification=raggedright,singlelinecheck=off]{caption}
\renewcommand{\figurename}{Fig}

% Use the PLoS provided BiBTeX style
\bibliographystyle{plos2015}

% Remove brackets from numbering in List of References
\makeatletter
\renewcommand{\@biblabel}[1]{\quad#1.}
\makeatother


% Header and Footer with logo
\usepackage{lastpage,fancyhdr,graphicx,booktabs}
\usepackage{epstopdf}
\usepackage{longtable}
%\pagestyle{myheadings}
\pagestyle{fancy}
\fancyhf{}
%\setlength{\headheight}{27.023pt}
%\lhead{\includegraphics[width=2.0in]{PLOS-submission.eps}}
\rfoot{\thepage/\pageref{LastPage}}
\renewcommand{\headrulewidth}{0pt}
\renewcommand{\footrule}{\hrule height 2pt \vspace{2mm}}
\fancyheadoffset[L]{2.25in}
\fancyfootoffset[L]{2.25in}
\lfoot{\today}

%% Include all macros below

\newcommand{\lorem}{{\bf LOREM}}
\newcommand{\ipsum}{{\bf IPSUM}}

%% END MACROS SECTION


\DeclareGraphicsRule{.tif}{png}{.png}{`convert #1 `dirname #1`/`basename #1 .tif`.png}
\begin{document}
\vspace*{0.2in}

% Title must be 250 characters or less.

{\Large
\textbf\newline{Risk contagion of COVID-19 to oil prices: a Markov switching GARCH and PCA approach} % Please use "sentence case" for title and headings (capitalize only the first word in a title (or heading), the first word in a subtitle (or subheading), and any proper nouns).
}


\section*{Supporting information}

 \paragraph*{S1 Table.}
{\bf Macroeconomic Variables Indexes.} The details about the macroeconomic variables indexes used in the paper. 
\begin{longtable}[ht]{p{0.35\linewidth} | p{0.6\linewidth}}
\caption*{\bf S1 Table}
\label{S1_Table}\\
\toprule
\multicolumn{1}{c}{Index Name}              & \multicolumn{1}{c}{Details}                                                                                                                                                                                                                                                                                                                                                                                                                                                                                                                                                                                         \\* \midrule
\endfirsthead
%
\multicolumn{2}{c}%
{{\bfseries Table S1 continued from previous page}} \\
\endhead
%
CBOE Crude OIL ETF Volatility Index & The Cboe Crude Oil ETF Volatility IndexSM (OVX) is an estimate of the expected 30-day volatility of crude oil as priced by the United States Oil Fund (USO). Like the Cboe VIX Index, OVX is calculated by interpolating between two time-weighted sums of option mid-quote values - in this case, options on the USO ETF. The two sums essentially represent the expected variance of the price of crude oil up to two option expiration dates that bracket a 30-day period of time. OVX is obtained by annualizing the interpolated value, taking its square root and expressing the result in percentage points. \\* \midrule
MSCI World index                            & The MSCI World Index is a broad global equity index that represents large and mid-cap equity performance across all 23 developed markets countries. It covers approximately 85\% of the free float-adjusted market capitalization in each country.                                                                                                                                                                                                                                                                                                                                                                  \\* \midrule
FTSE World Government Bond Index(FTSE WGBI) & A broad index providing exposure to the global sovereign fixed income market, the index measures the performance of fixed-rate, local currency, investment-grade sovereign bonds. It comprises sovereign debt from over 20 countries, denominated in a variety of currencies                                                                                                                                                                                                                                                                                                                                        \\* \midrule
CoreCommodity Index(CCI)                    & A basket of 19 commodities, including agriculture, precious metals, and industrial metals, the Index acts as a representative indicator of commodity markets                                                                                                                                                                                                                                                                                                                                                                                                                                                        \\* \midrule
S \& P Global 1200 Index                    & The S\& P Global 1200 Index is a free-float weighted stock market index of global equities from Standard \& Poor's. The index was launched on Sep 30, 1999 and covers 31 countries and approximately 70 percent of global stock market capitalization.                                                                                                                                                                                                                                                                                                                                                              \\* \midrule
Daily Gold Prices                           & These are daily XAU spot gold prices. These are the daily closing prices which are recorded.                                                                                                                                                                                                                                                                                                                                                                                                                                                                                                                        \\* \midrule
The Bloomberg Dollar Spot Index (BBDXY)     & The Bloomberg Dollar Spot Index (BBDXY) tracks the performance of a basket of 10 global currencies against the U.S. dollar. Its composition is updated annually and represents a diverse set of currencies that are important from a global trade and liquidity perspective.                                                                                                                                                                                                                                                                                                                                        \\* \bottomrule
\end{longtable}
\nolinenumbers

\end{document}
